# Supplementary material for: Synthesis and Electrochemiluminescence of a Di-Boron Thermally Activated Delayed Fluorescence Emitter
Source: Molecules. 2025 Apr 11;30(8):1718. doi: 10.3390/molecules30081718 (PMC12029476; doi:10.3390/molecules30081718)
Supplement: Supplementary file 1 [file molecules-30-01718-s001.zip]

Archive with 1 entries (1 files):
- molecules-3557271-supplementary.pdf
